# Supplementary material for: Association Between HLA Alleles and IgA Nephropathy in a Taiwanese Population
Source: Int J Mol Sci. 2026 Jan 13;27(2):790. doi: 10.3390/ijms27020790 (PMC12841225; doi:10.3390/ijms27020790)
Supplement: Supplementary file 1 [file ijms-27-00790-s001.zip]

Archive with 1 entries (1 files):
- ijms-3866607-supplementary.pdf
